# Supplementary material for: The Biomimetic System of Oleanolic Acid and Oleic Acid at the Air-Water Interface–Interactions in Terms of Nanotechnology-Based Drug Delivery Systems
Source: Membranes (Basel). 2022 Dec 1;12(12):1215. doi: 10.3390/membranes12121215 (PMC9782233; doi:10.3390/membranes12121215)
Supplement: Supplementary file 1 [file membranes-12-01215-s001.zip]

Archive with 1 entries (1 files):
- membranes-2043610-supplementary.pdf
